# Supplementary material for: New and little known Latindiinae (Blattodea, Corydiidae) from China, with discussion of the Asian genera and species
Source: Zookeys. 2019 Jul 29;867:23–44. doi: 10.3897/zookeys.867.35991 (PMC6684561; doi:10.3897/zookeys.867.35991)
Supplement: XML Treatment for Brachylatindia [file zookeys.867.35991-treatment1.xml]

<!DOCTYPE tp:taxon-treatment
  PUBLIC "-//TaxonX//DTD Taxonomic Treatment Publishing DTD v0 20100105//EN" "tax-treatment-NSO.dtd">
<tp:taxon-treatment xmlns:tp="http://www.plazi.org/taxpub"><tp:treatment-meta><kwd-group><label>Taxon classification</label><kwd><named-content xmlns:xlink="http://www.w3.org/1999/xlink" content-type="kingdom">Animalia</named-content></kwd><kwd><named-content xmlns:xlink="http://www.w3.org/1999/xlink" content-type="order">Blattodea</named-content></kwd><kwd><named-content xmlns:xlink="http://www.w3.org/1999/xlink" content-type="family">Corydiidae</named-content></kwd></kwd-group><mixed-citation publication-type="journal"><person-group><name><surname>Qiu</surname><given-names>Lu</given-names></name><name><surname>Wang</surname><given-names>Zong-Qing</given-names></name><name><surname>Che</surname><given-names>Yan-Li</given-names></name></person-group><article-title>New and little known <tp:taxon-name><tp:taxon-name-part taxon-name-part-type="subfamily">Latindiinae</tp:taxon-name-part></tp:taxon-name> (<tp:taxon-name><tp:taxon-name-part taxon-name-part-type="order">Blattodea</tp:taxon-name-part></tp:taxon-name>, <tp:taxon-name><tp:taxon-name-part taxon-name-part-type="family">Corydiidae</tp:taxon-name-part></tp:taxon-name>) from China, with discussion of the Asian genera and species</article-title><source>Zookeys</source><day>29</day><month>7</month><year>2019</year><volume>867</volume><fpage>23</fpage><lpage>44</lpage><pub-id pub-id-type="doi">10.3897/zookeys.867.35991</pub-id></mixed-citation></tp:treatment-meta><tp:nomenclature><tp:taxon-name>
            <object-id xmlns:xlink="http://www.w3.org/1999/xlink" content-type="arpha" xlink:type="simple">b11ac20d-5c3c-566f-b45d-8790575652d7</object-id>
            <tp:taxon-name-part taxon-name-part-type="genus" reg="Brachylatindia">Brachylatindia</tp:taxon-name-part>
            <object-id xmlns:xlink="http://www.w3.org/1999/xlink" content-type="zoobank" xlink:type="simple">http://zoobank.org/8A2734A8-F5DD-4133-955C-8749BE50AA14</object-id>
          </tp:taxon-name><tp:taxon-status xmlns:xlink="http://www.w3.org/1999/xlink" xlink:type="simple">gen. nov.</tp:taxon-status></tp:nomenclature><tp:treatment-sec sec-type="type species" id="SECID0EXAAE"><title>Type species.</title><p>Here designated: <italic><tp:taxon-name><tp:taxon-name-part taxon-name-part-type="genus" reg="Brachylatindia">Brachylatindia</tp:taxon-name-part> <tp:taxon-name-part taxon-name-part-type="species" reg="xui">xui</tp:taxon-name-part></tp:taxon-name></italic> sp. nov.</p></tp:treatment-sec><tp:treatment-sec sec-type="diagnosis" id="SECID0EIBAE"><title>Diagnosis.</title><p>Small, brachypterous, smooth but with sparse micro spines. Head oval, ocelli absent; pronotum roundly triangular, meso- and meta- notum somewhat reduced; front femur type C<sub>2</sub>, tarsal claws simple, arolia present; male with a gland at the centre of 4<sup>th</sup> tergum; subgenital plate of female valved.</p><p>This new genus resembles <italic><tp:taxon-name><tp:taxon-name-part taxon-name-part-type="genus" reg="Gapudipentax">Gapudipentax</tp:taxon-name-part></tp:taxon-name></italic> Lucañas, 2018, but it can be readily distinguished from the latter by the following characters: 1) head sub-oval, while head triangular in <italic><tp:taxon-name><tp:taxon-name-part taxon-name-part-type="genus" reg="Gapudipentax">Gapudipentax</tp:taxon-name-part></tp:taxon-name></italic>; 2) pronotum triangular with rounded edges, smooth, with indistinct micro setae, while pronotum pentagonal with rounded edges, distinct pubescent in <italic><tp:taxon-name><tp:taxon-name-part taxon-name-part-type="genus" reg="Gapudipentax">Gapudipentax</tp:taxon-name-part></tp:taxon-name></italic>; 3) male with subtriangular tegmen, while male with subquadrate tegmen in <italic><tp:taxon-name><tp:taxon-name-part taxon-name-part-type="genus" reg="Gapudipentax">Gapudipentax</tp:taxon-name-part></tp:taxon-name></italic>; 4) front femur with two long apical spine at hind margin, while front femur without any long apical spines in <italic><tp:taxon-name><tp:taxon-name-part taxon-name-part-type="genus" reg="Gapudipentax">Gapudipentax</tp:taxon-name-part></tp:taxon-name></italic>; 5) tarsal claw not serrated, while tarsal claw serrated in <italic><tp:taxon-name><tp:taxon-name-part taxon-name-part-type="genus" reg="Gapudipentax">Gapudipentax</tp:taxon-name-part></tp:taxon-name></italic>; and 6) male with tergal gland, while male without tergal gland in <italic><tp:taxon-name><tp:taxon-name-part taxon-name-part-type="genus" reg="Gapudipentax">Gapudipentax</tp:taxon-name-part></tp:taxon-name></italic>.</p></tp:treatment-sec><tp:treatment-sec sec-type="description" id="SECID0EFDAE"><title>Generic description.</title><p>Body small, smooth, sexual dimorphism indistinct, both brachypterous. Male: head longer than width, oval, vertex not exposed. Ocelli absent. Pronotum triangular with rounded edges, with indistinct and micro setae. Meso- and meta- notum reduced, narrowed, median of both slightly extended. Tegmina reduced, reaching only up to the middle of the 2<sup>nd</sup> tergum; wing reduced, very small (flightless). Front femur type C<sub>2</sub>, apex without spine; mid- and hind femora each with a spine at apex and a spine at apical portion of hind margin. Tarsomere 1 longer than the rest of tarsomeres combined. Pulvulli absent. Tarsal claws simple, symmetrical. Arolia present. Abdomen with 4<sup>th</sup> tergum specialised, with a gland medially. Supra-anal plate trapezoidal, with large hyaline area, apex concave; paraprocts hooked at apical portions; cerci each with a small spine at apex. Subgenital plate symmetrical; styli simple, similar. Genitalia complex, with long and robust genital hook (L3), R2 elongate.</p><p>Female: similar to male. Tegmina reduced. Metanotum normal, wings absent. Supra-anal plate subtriangular, apex emarginated. Subgenital plate valved, medial slit entire, through the apex to the base.</p></tp:treatment-sec><tp:treatment-sec sec-type="distribution" id="SECID0ESDAE"><title>Geographical distribution.</title><p>China (Tibet).</p></tp:treatment-sec><tp:treatment-sec sec-type="etymology" id="SECID0EXDAE"><title>Etymology.</title><p><italic>Brachys</italic> (Greek for short) + <italic>latindia</italic> refers to a <tp:taxon-name><tp:taxon-name-part taxon-name-part-type="subfamily">Latindiinae</tp:taxon-name-part></tp:taxon-name> cockroach with brachypterous tegmina.</p></tp:treatment-sec></tp:taxon-treatment>
