# Supplementary material for: New and little known Latindiinae (Blattodea, Corydiidae) from China, with discussion of the Asian genera and species
Source: Zookeys. 2019 Jul 29;867:23–44. doi: 10.3897/zookeys.867.35991 (PMC6684561; doi:10.3897/zookeys.867.35991)
Supplement: XML Treatment for Brachylatindia xui [file zookeys.867.35991-treatment2.xml]

<!DOCTYPE tp:taxon-treatment
  PUBLIC "-//TaxonX//DTD Taxonomic Treatment Publishing DTD v0 20100105//EN" "tax-treatment-NSO.dtd">
<tp:taxon-treatment xmlns:tp="http://www.plazi.org/taxpub"><tp:treatment-meta><kwd-group><label>Taxon classification</label><kwd><named-content xmlns:xlink="http://www.w3.org/1999/xlink" content-type="kingdom">Animalia</named-content></kwd><kwd><named-content xmlns:xlink="http://www.w3.org/1999/xlink" content-type="order">Blattodea</named-content></kwd><kwd><named-content xmlns:xlink="http://www.w3.org/1999/xlink" content-type="family">Corydiidae</named-content></kwd></kwd-group><mixed-citation publication-type="journal"><person-group><name><surname>Qiu</surname><given-names>Lu</given-names></name><name><surname>Wang</surname><given-names>Zong-Qing</given-names></name><name><surname>Che</surname><given-names>Yan-Li</given-names></name></person-group><article-title>New and little known <tp:taxon-name><tp:taxon-name-part taxon-name-part-type="subfamily">Latindiinae</tp:taxon-name-part></tp:taxon-name> (<tp:taxon-name><tp:taxon-name-part taxon-name-part-type="order">Blattodea</tp:taxon-name-part></tp:taxon-name>, <tp:taxon-name><tp:taxon-name-part taxon-name-part-type="family">Corydiidae</tp:taxon-name-part></tp:taxon-name>) from China, with discussion of the Asian genera and species</article-title><source>Zookeys</source><day>29</day><month>7</month><year>2019</year><volume>867</volume><fpage>23</fpage><lpage>44</lpage><pub-id pub-id-type="doi">10.3897/zookeys.867.35991</pub-id></mixed-citation></tp:treatment-meta><tp:nomenclature><tp:taxon-name>
            <object-id xmlns:xlink="http://www.w3.org/1999/xlink" content-type="arpha" xlink:type="simple">4774287d-2856-5409-9d73-da3662791234</object-id>
            <tp:taxon-name-part taxon-name-part-type="genus" reg="Brachylatindia">Brachylatindia</tp:taxon-name-part>
            <tp:taxon-name-part taxon-name-part-type="species" reg="xui">xui</tp:taxon-name-part>
            <object-id xmlns:xlink="http://www.w3.org/1999/xlink" content-type="zoobank" xlink:type="simple">http://zoobank.org/EAF2ADE4-6D04-4179-8DA1-2BB66F34F300</object-id>
          </tp:taxon-name><tp:taxon-status xmlns:xlink="http://www.w3.org/1999/xlink" xlink:type="simple">sp. nov.</tp:taxon-status><xref ref-type="fig" rid="F1">Figs 1</xref><xref ref-type="fig" rid="F2">, 2</xref><xref ref-type="fig" rid="F3">, 3</xref><xref ref-type="fig" rid="F11">, 11A</xref></tp:nomenclature><tp:treatment-sec sec-type="type material" id="SECID0ELGAE"><title>Type material.</title><p><bold>Holotype</bold>, male (<abbrev xmlns:xlink="http://www.w3.org/1999/xlink" content-type="institution" xlink:title="Institute of Entomology, Southwest University, Chongqing, China" id="ABBRID0ETGAE" xlink:type="simple">SWU</abbrev>): <bold>CHINA: Tibet (= Xizang)</bold>: Upper Zayü (= Shangchayu) Town [上察隅镇], Zayü (= Chayu) County [察隅县], Nyingchi (= Linzhi) City [林芝市], alt. 1900 m, 9.VII.2016, Hao Xu et Jian-Yue Qiu leg. <bold>Paratype</bold>: 1 nymph (<abbrev xmlns:xlink="http://www.w3.org/1999/xlink" content-type="institution" xlink:title="Institute of Entomology, Southwest University, Chongqing, China" id="ABBRID0E3GAE" xlink:type="simple">SWU</abbrev>), same data as holotype.</p></tp:treatment-sec><tp:treatment-sec sec-type="diagnosis" id="SECID0EBHAE"><title>Diagnosis.</title><p>As for the genus (vide supra).</p></tp:treatment-sec><tp:treatment-sec sec-type="description" id="SECID0EGHAE"><title>Description.</title><p><bold>Male (holotype). General</bold>: measurements (mm): body length (vertex to abdomen tip): 6.2, pronotum length × width: 2.2 × 3.0, tegmen length: 2.1. Size small, brownish yellow, tegmina and wings reduced (Fig. <xref ref-type="fig" rid="F1">1A, B</xref>). <bold>Head</bold>: oval, with very sparse setae, brownish yellow. Vertex convex, sheltered under pronotum. Eyes small, wide apart; interocular space much greater than the distance between antennal sockets. Ocelli absent. Frons smooth, two very shallow spots situated between the lower parts of the antennal sockets. Antennal sockets small, each with a row of setae at upper margin. Antennae dark brown, long, 7.4 mm, longer than the body length. Clypeus small, nearly trapezoidal, ante-clypeus and post-clypeus not indicated. Labrum small, sub-triangular, apex blunt. Maxillary palpi moderate (Fig. <xref ref-type="fig" rid="F2">2B</xref>). <bold>Pronotum</bold>: brownish yellow, lateral parts sub-transparent. Smooth, surface without pubescence, but very sparse micro setae (cannot be observed by naked eyes, but visible under microscope). Shape subtriangular, widest near the hind angles, apex rounded, hind angles rounded (Fig. <xref ref-type="fig" rid="F2">2A</xref>). <bold>Mesonotum and metanotum.</bold> Both somewhat reduced; mesonotum semi-oval, apical margin thickened; apical margin of metanotum protruded, almost reaching to half of the 1<sup>st</sup> tergum, the protruded part quadrated and thickened (Fig. <xref ref-type="fig" rid="F2">2E</xref>). <bold>Tegmina and wings</bold>: both reduced, flightless. Tegmen smooth, almost reaching the edge of the 2<sup>nd</sup> tergum, lobate, apex rounded; venation reduced, main veins simple. Wing small, triangular, venation indistinct (Figs <xref ref-type="fig" rid="F1">1A</xref>, <xref ref-type="fig" rid="F2">2F</xref>). <bold>Legs</bold>: smooth, setose, whitish yellow, tibiae and tarsi brownish yellow. Front femur with a row of small spines at hind margin, ending with a long spine and a short spine near apex (type C<sub>2</sub>) (Fig. <xref ref-type="fig" rid="F2">2C</xref>). In middle and hind femur, each femur with a row of sparse spines at hind margin, ending with one long spine; one long spine appearing at the apex of anterior margin. Tibiae normally with some long spines and short setae. Tarsi covered with many spines; the length of tarsus 1 longer than the total length of tarsi 2 to 5; tarsal claws normal, symmetrical, small; arolia minute (Fig. <xref ref-type="fig" rid="F2">2D</xref>). <bold>Abdomen</bold>: smooth, brownish, 4<sup>th</sup> tergum specialised, with a gland medially, hind margin of 4<sup>th</sup> tergum thinned and slightly concave in the middle (Fig. <xref ref-type="fig" rid="F2">2G</xref>). Supra-anal plate with a large transparent area medially, apex widely concave, margin setose; paraprocts with long setae; cerci long, lateral portions setose, apex with a spine (Figs <xref ref-type="fig" rid="F3">3A–B</xref>). Subgenital plate setose; styli cylindrical (Fig. <xref ref-type="fig" rid="F3">3C</xref>). <bold>Genitalia</bold>: complex. <bold>Left phallomere</bold>: L1 large, consists of two irregular sclerites, the ventral one with a stick-like process on the left, apex round; L2 small, elongate and curved, median with a lamina; L3 very robust, apical portion enlarged, then thinner and curved toward apex, apex sharp; L4N with pda and paa well developed, long and sharp; L4M thin, transparent. <bold>Right phallomere</bold>: R1M and R3 small; R2 with two distinct elongate sclerites, the ventral one short, stick-like, apex enlarged and rounded, the dorsal one extremely long, lying across the whole phallomere (Fig. <xref ref-type="fig" rid="F3">3D, E</xref>).</p><fig id="F1" position="float" orientation="portrait"><object-id xmlns:xlink="http://www.w3.org/1999/xlink" content-type="doi" xlink:type="simple">10.3897/zookeys.867.35991.figure1</object-id><object-id xmlns:xlink="http://www.w3.org/1999/xlink" content-type="arpha" xlink:type="simple">1874a3ad-c0e3-5cc1-9fdb-1b1e95fdf9b5</object-id><label>Figure 1.</label><caption><p><bold>A–D</bold><italic><tp:taxon-name><tp:taxon-name-part taxon-name-part-type="genus" reg="Brachylatindia">Brachylatindia</tp:taxon-name-part> <tp:taxon-name-part taxon-name-part-type="species" reg="xui">xui</tp:taxon-name-part></tp:taxon-name></italic> gen. et sp. nov. <bold>A</bold> male holotype, dorsal view <bold>B</bold> same, ventral view <bold>C</bold> nymph paratype, dorsal view <bold>D</bold> same, ventral view. Scale bar: 2 mm.</p></caption><graphic xmlns:xlink="http://www.w3.org/1999/xlink" xlink:href="zookeys-867-023-g001.jpg" position="float" orientation="portrait" xlink:type="simple" id="oo_320893.jpg"><uri content-type="original_file" xlink:type="simple">https://binary.pensoft.net/fig/320893</uri></graphic></fig><fig id="F2" position="float" orientation="portrait"><object-id xmlns:xlink="http://www.w3.org/1999/xlink" content-type="doi" xlink:type="simple">10.3897/zookeys.867.35991.figure2</object-id><object-id xmlns:xlink="http://www.w3.org/1999/xlink" content-type="arpha" xlink:type="simple">d1238f73-34c7-5560-8baf-b732595e1299</object-id><label>Figure 2.</label><caption><p><italic><tp:taxon-name><tp:taxon-name-part taxon-name-part-type="genus" reg="Brachylatindia">Brachylatindia</tp:taxon-name-part> <tp:taxon-name-part taxon-name-part-type="species" reg="xui">xui</tp:taxon-name-part></tp:taxon-name></italic> gen. et sp. nov., male holotype <bold>A</bold> pronotum, dorsal view <bold>B</bold> head, ventral view <bold>C</bold> front femur <bold>D</bold> tarsal claw <bold>E</bold> meso-and meta- notum <bold>F</bold> right tegmen and wing <bold>G</bold> tergal modification in the 7<sup>th</sup> tergum of abdomen. Scale bars: 0.5 mm (<bold>A–C, E–G</bold>); 0.1 mm (<bold>D</bold>).</p></caption><graphic xmlns:xlink="http://www.w3.org/1999/xlink" xlink:href="zookeys-867-023-g002.jpg" position="float" orientation="portrait" xlink:type="simple" id="oo_320894.jpg"><uri content-type="original_file" xlink:type="simple">https://binary.pensoft.net/fig/320894</uri></graphic></fig><fig id="F3" position="float" orientation="portrait"><object-id xmlns:xlink="http://www.w3.org/1999/xlink" content-type="doi" xlink:type="simple">10.3897/zookeys.867.35991.figure3</object-id><object-id xmlns:xlink="http://www.w3.org/1999/xlink" content-type="arpha" xlink:type="simple">870817a8-010a-5dbd-9104-51a5fed7b0f8</object-id><label>Figure 3.</label><caption><p><italic><tp:taxon-name><tp:taxon-name-part taxon-name-part-type="genus" reg="Brachylatindia">Brachylatindia</tp:taxon-name-part> <tp:taxon-name-part taxon-name-part-type="species" reg="xui">xui</tp:taxon-name-part></tp:taxon-name></italic> gen. et sp. nov., male holotype <bold>A</bold> cercus <bold>B</bold> supra-anal plate, ventral view <bold>C</bold> subgenital plate, ventral view <bold>D</bold> genitalia, original position <bold>E</bold> genitalia (dissected). Scale bar: 0.5 mm.</p></caption><graphic xmlns:xlink="http://www.w3.org/1999/xlink" xlink:href="zookeys-867-023-g003.jpg" position="float" orientation="portrait" xlink:type="simple" id="oo_320895.jpg"><uri content-type="original_file" xlink:type="simple">https://binary.pensoft.net/fig/320895</uri></graphic></fig></tp:treatment-sec><tp:treatment-sec sec-type="Female" id="SECID0EKNAE"><title>Female.</title><p>Unknown.</p></tp:treatment-sec><tp:treatment-sec sec-type="Nymph" id="SECID0EPNAE"><title>Nymph.</title><p>Similar to the adult, but body densely pubescent (Fig. <xref ref-type="fig" rid="F1">1C, D</xref>).</p></tp:treatment-sec><tp:treatment-sec sec-type="Ootheca" id="SECID0EZNAE"><title>Ootheca.</title><p>Unknown.</p></tp:treatment-sec><tp:treatment-sec sec-type="natural history" id="SECID0E5NAE"><title>Natural history.</title><p>Individuals were collected from the rotten wood (H. Xu et J.-Y. Qiu, pers. comm.) (Fig. <xref ref-type="fig" rid="F11">11A</xref>).</p></tp:treatment-sec><tp:treatment-sec sec-type="distribution" id="SECID0EIOAE"><title>Distribution.</title><p>China (Tibet) (Fig. <xref ref-type="fig" rid="F13">13</xref>).</p></tp:treatment-sec><tp:treatment-sec sec-type="etymology" id="SECID0ESOAE"><title>Etymology.</title><p>This new species is named after Dr. Hao Xu, one of the collectors of this new species, for his efforts in collecting this cockroach.</p></tp:treatment-sec><tp:treatment-sec><!--Section generated to contain objects referenced in tp:taxon-treatment.--><fig id="F11" position="float" orientation="portrait"><object-id xmlns:xlink="http://www.w3.org/1999/xlink" content-type="doi" xlink:type="simple">10.3897/zookeys.867.35991.figure11</object-id><object-id xmlns:xlink="http://www.w3.org/1999/xlink" content-type="arpha" xlink:type="simple">50ecbc30-de75-5f07-bb6c-442fe16c068f</object-id><label>Figure 11.</label><caption><p>Habitats of <tp:taxon-name><tp:taxon-name-part taxon-name-part-type="subfamily">Latindiinae</tp:taxon-name-part></tp:taxon-name> from China <bold>A</bold> habitat of <italic><tp:taxon-name><tp:taxon-name-part taxon-name-part-type="genus" reg="Brachylatindia">Brachylatindia</tp:taxon-name-part> <tp:taxon-name-part taxon-name-part-type="species" reg="xui">xui</tp:taxon-name-part></tp:taxon-name></italic> gen. et sp. nov., Shangchayu, Chayu, Tibet <bold>B</bold> habitat of <italic><tp:taxon-name><tp:taxon-name-part taxon-name-part-type="genus" reg="Brachylatindia">Brachylatindia</tp:taxon-name-part></tp:taxon-name></italic> sp., Guxiang, Bomi, Tibet <bold>C–D</bold> habitat of <italic><tp:taxon-name><tp:taxon-name-part taxon-name-part-type="genus" reg="Beybienkonus">Beybienkonus</tp:taxon-name-part> <tp:taxon-name-part taxon-name-part-type="species" reg="acuticercus">acuticercus</tp:taxon-name-part></tp:taxon-name></italic> (Bey-Bienko, 1957), comb. nov., Motuo, Tibet <bold>D</bold> a living <italic><tp:taxon-name><tp:taxon-name-part taxon-name-part-type="genus" reg="Beybienkonus">B.</tp:taxon-name-part> <tp:taxon-name-part taxon-name-part-type="species" reg="acuticercus">acuticercus</tp:taxon-name-part></tp:taxon-name></italic> (Bey-Bienko, 1957), comb. nov., found in rotten wood. All photographs by Hao Xu.</p></caption><graphic xmlns:xlink="http://www.w3.org/1999/xlink" xlink:href="zookeys-867-023-g011.jpg" position="float" orientation="portrait" xlink:type="simple" id="oo_320903.jpg"><uri content-type="original_file" xlink:type="simple">https://binary.pensoft.net/fig/320903</uri></graphic></fig><fig id="F13" position="float" orientation="portrait"><object-id xmlns:xlink="http://www.w3.org/1999/xlink" content-type="doi" xlink:type="simple">10.3897/zookeys.867.35991.figure13</object-id><object-id xmlns:xlink="http://www.w3.org/1999/xlink" content-type="arpha" xlink:type="simple">6524e5d2-174a-5d35-aad5-47b46a5a8209</object-id><label>Figure 13.</label><caption><p>Distribution map of <tp:taxon-name><tp:taxon-name-part taxon-name-part-type="subfamily">Latindiinae</tp:taxon-name-part></tp:taxon-name> from Asia.</p></caption><graphic xmlns:xlink="http://www.w3.org/1999/xlink" xlink:href="zookeys-867-023-g013.jpg" position="float" orientation="portrait" xlink:type="simple" id="oo_320905.jpg"><uri content-type="original_file" xlink:type="simple">https://binary.pensoft.net/fig/320905</uri></graphic></fig></tp:treatment-sec></tp:taxon-treatment>
