# Supplementary material for: New and little known Latindiinae (Blattodea, Corydiidae) from China, with discussion of the Asian genera and species
Source: Zookeys. 2019 Jul 29;867:23–44. doi: 10.3897/zookeys.867.35991 (PMC6684561; doi:10.3897/zookeys.867.35991)
Supplement: XML Treatment for Brachylatindia [file zookeys.867.35991-treatment3.xml]

<!DOCTYPE tp:taxon-treatment
  PUBLIC "-//TaxonX//DTD Taxonomic Treatment Publishing DTD v0 20100105//EN" "tax-treatment-NSO.dtd">
<tp:taxon-treatment xmlns:tp="http://www.plazi.org/taxpub"><tp:treatment-meta><kwd-group><label>Taxon classification</label><kwd><named-content xmlns:xlink="http://www.w3.org/1999/xlink" content-type="kingdom">Animalia</named-content></kwd><kwd><named-content xmlns:xlink="http://www.w3.org/1999/xlink" content-type="order">Blattodea</named-content></kwd><kwd><named-content xmlns:xlink="http://www.w3.org/1999/xlink" content-type="family">Corydiidae</named-content></kwd></kwd-group><mixed-citation publication-type="journal"><person-group><name><surname>Qiu</surname><given-names>Lu</given-names></name><name><surname>Wang</surname><given-names>Zong-Qing</given-names></name><name><surname>Che</surname><given-names>Yan-Li</given-names></name></person-group><article-title>New and little known <tp:taxon-name><tp:taxon-name-part taxon-name-part-type="subfamily">Latindiinae</tp:taxon-name-part></tp:taxon-name> (<tp:taxon-name><tp:taxon-name-part taxon-name-part-type="order">Blattodea</tp:taxon-name-part></tp:taxon-name>, <tp:taxon-name><tp:taxon-name-part taxon-name-part-type="family">Corydiidae</tp:taxon-name-part></tp:taxon-name>) from China, with discussion of the Asian genera and species</article-title><source>Zookeys</source><day>29</day><month>7</month><year>2019</year><volume>867</volume><fpage>23</fpage><lpage>44</lpage><pub-id pub-id-type="doi">10.3897/zookeys.867.35991</pub-id></mixed-citation></tp:treatment-meta><tp:nomenclature><tp:taxon-name>
            <object-id xmlns:xlink="http://www.w3.org/1999/xlink" content-type="arpha" xlink:type="simple">0e44d6c6-c9d4-5d38-b947-d0bebc4ea246</object-id>
            <tp:taxon-name-part taxon-name-part-type="genus" reg="Brachylatindia">Brachylatindia</tp:taxon-name-part>
          </tp:taxon-name><tp:taxon-authority>sp.</tp:taxon-authority><xref ref-type="fig" rid="F4">Figs 4</xref><xref ref-type="fig" rid="F5">, 5</xref><xref ref-type="fig" rid="F11">, 11B</xref></tp:nomenclature><tp:treatment-sec sec-type="material" id="SECID0EDQAE"><title>Material examined.</title><p>1 female (<abbrev xmlns:xlink="http://www.w3.org/1999/xlink" content-type="institution" xlink:title="Institute of Entomology, Southwest University, Chongqing, China" id="ABBRID0EJQAE" xlink:type="simple">SWU</abbrev>), <bold>CHINA: Tibet</bold>: Jialongba [加龙坝], Suotong Village [索通村], Guxiang Township [古乡], Bomê (= Bomi) County [波密县], Nyingchi City [林芝市], alt. 2300 m, 23.VII.2016, Jian-Yue Qiu et Hao Xu leg.</p></tp:treatment-sec><tp:treatment-sec sec-type="diagnosis" id="SECID0EQQAE"><title>Diagnosis.</title><p>Body small, brownish yellow (Fig. <xref ref-type="fig" rid="F4">4A, B</xref>). Body length (vertex to abdomen tip): 7.4 mm, pronotum length (midline) × width (the widest points): 2.3 × 3.0 mm, tegmen length: 2.1 mm. Head oval (Fig. <xref ref-type="fig" rid="F5">5B</xref>), pronotum smooth, triangular (Fig. <xref ref-type="fig" rid="F5">5A</xref>). Mesonotum reduced, trapezoidal; metanotum wide, not reduced (Fig. <xref ref-type="fig" rid="F5">5E</xref>). Tegmina short, triangular, venation simple (Fig. <xref ref-type="fig" rid="F5">5F</xref>); wings absent. Front femur type C<sub>2</sub> (Fig. <xref ref-type="fig" rid="F5">5C</xref>), arolia present but small (Fig. <xref ref-type="fig" rid="F5">5D</xref>). Abdomen without tergal modification. Supra-anal plate with a yellowish area medially, apex narrowed, concave, margin setose (Fig. <xref ref-type="fig" rid="F5">5G</xref>); subgenital plate valved (Fig. <xref ref-type="fig" rid="F5">5H</xref>).</p><fig id="F4" position="float" orientation="portrait"><object-id xmlns:xlink="http://www.w3.org/1999/xlink" content-type="doi" xlink:type="simple">10.3897/zookeys.867.35991.figure4</object-id><object-id xmlns:xlink="http://www.w3.org/1999/xlink" content-type="arpha" xlink:type="simple">9e07e793-c079-5350-a726-e043eaff5981</object-id><label>Figure 4.</label><caption><p><italic><tp:taxon-name><tp:taxon-name-part taxon-name-part-type="genus" reg="Brachylatindia">Brachylatindia</tp:taxon-name-part></tp:taxon-name></italic> sp., female from Tibet <bold>A</bold> dorsal view <bold>B</bold> ventral view. Scale bar: 2 mm.</p></caption><graphic xmlns:xlink="http://www.w3.org/1999/xlink" xlink:href="zookeys-867-023-g004.jpg" position="float" orientation="portrait" xlink:type="simple" id="oo_320896.jpg"><uri content-type="original_file" xlink:type="simple">https://binary.pensoft.net/fig/320896</uri></graphic></fig></tp:treatment-sec><tp:treatment-sec sec-type="natural history" id="SECID0EUSAE"><title>Natural history.</title><p>This species was collected from the rotten wood from the forest of Guxiang, Bomi (H. Xu et J.-Y. Qiu, pers. comm.) (Fig. <xref ref-type="fig" rid="F11">11B</xref>).</p></tp:treatment-sec><tp:treatment-sec sec-type="distribution" id="SECID0E5SAE"><title>Geographical distribution.</title><p>China (Tibet) (Fig. <xref ref-type="fig" rid="F13">13</xref>).</p></tp:treatment-sec><tp:treatment-sec sec-type="remarks" id="SECID0EITAE"><title>Remarks.</title><p>This species is similar to the male of <italic><tp:taxon-name><tp:taxon-name-part taxon-name-part-type="genus" reg="Brachylatindia">Brachylatindia</tp:taxon-name-part> <tp:taxon-name-part taxon-name-part-type="species" reg="xui">xui</tp:taxon-name-part></tp:taxon-name></italic> sp. nov., but its front femur has a right-angle protrusion near the base (Fig. <xref ref-type="fig" rid="F5">5C</xref>), mesonotum is trapezoidal, metanotum is not reduced (Fig. <xref ref-type="fig" rid="F5">5E</xref>), tegmina are larger, and the wings are absent. These differences may be sexually dimorphic, so to further verify they are different species, we sequenced the COI genes of <italic><tp:taxon-name><tp:taxon-name-part taxon-name-part-type="genus" reg="Brachylatindia">B.</tp:taxon-name-part> <tp:taxon-name-part taxon-name-part-type="species" reg="xui">xui</tp:taxon-name-part></tp:taxon-name></italic> sp. nov. and this female specimen (GenBank access numbers <ext-link xmlns:xlink="http://www.w3.org/1999/xlink" ext-link-type="gen" xlink:href="MN116501" xlink:type="simple">MN116501</ext-link> and <ext-link xmlns:xlink="http://www.w3.org/1999/xlink" ext-link-type="gen" xlink:href="MN116499" xlink:type="simple">MN116499</ext-link>, respectively, for the male and nymph specimens of <italic><tp:taxon-name><tp:taxon-name-part taxon-name-part-type="genus" reg="Brachylatindia">B.</tp:taxon-name-part> <tp:taxon-name-part taxon-name-part-type="species" reg="xui">xui</tp:taxon-name-part></tp:taxon-name></italic> sp. nov., <ext-link xmlns:xlink="http://www.w3.org/1999/xlink" ext-link-type="gen" xlink:href="MN116496" xlink:type="simple">MN116496</ext-link> for this female specimen). The results show that the divergence between the two species is 15.7% (0% between the holotype and paratype of <italic><tp:taxon-name><tp:taxon-name-part taxon-name-part-type="genus" reg="Brachylatindia">B.</tp:taxon-name-part> <tp:taxon-name-part taxon-name-part-type="species" reg="xui">xui</tp:taxon-name-part></tp:taxon-name></italic> sp. nov.). This result indicates that this specimen is not the female of <italic><tp:taxon-name><tp:taxon-name-part taxon-name-part-type="genus" reg="Brachylatindia">Brachylatindia</tp:taxon-name-part> <tp:taxon-name-part taxon-name-part-type="species" reg="xui">xui</tp:taxon-name-part></tp:taxon-name></italic> sp. nov.</p><fig id="F5" position="float" orientation="portrait"><object-id xmlns:xlink="http://www.w3.org/1999/xlink" content-type="doi" xlink:type="simple">10.3897/zookeys.867.35991.figure5</object-id><object-id xmlns:xlink="http://www.w3.org/1999/xlink" content-type="arpha" xlink:type="simple">eab8e7c9-109a-5f1d-8540-2d459a0dea01</object-id><label>Figure 5.</label><caption><p><italic><tp:taxon-name><tp:taxon-name-part taxon-name-part-type="genus" reg="Brachylatindia">Brachylatindia</tp:taxon-name-part></tp:taxon-name></italic> sp., female from Tibet <bold>A</bold> pronotum, dorsal view <bold>B</bold> head, ventral view <bold>C</bold> front femur <bold>D</bold> tarsal claw <bold>E</bold> meso-and meta- notum <bold>F</bold> right tegmen <bold>G</bold> supra-anal plate, dorsal view <bold>H</bold> subgenital plate, ventral view. Scale bars: 0.5 mm(<bold>A–C, E–H</bold>); 0.1 mm (<bold>D</bold>).</p></caption><graphic xmlns:xlink="http://www.w3.org/1999/xlink" xlink:href="zookeys-867-023-g005.jpg" position="float" orientation="portrait" xlink:type="simple" id="oo_320897.jpg"><uri content-type="original_file" xlink:type="simple">https://binary.pensoft.net/fig/320897</uri></graphic></fig></tp:treatment-sec><tp:treatment-sec><!--Section generated to contain objects referenced in tp:taxon-treatment.--><fig id="F11" position="float" orientation="portrait"><object-id xmlns:xlink="http://www.w3.org/1999/xlink" content-type="doi" xlink:type="simple">10.3897/zookeys.867.35991.figure11</object-id><object-id xmlns:xlink="http://www.w3.org/1999/xlink" content-type="arpha" xlink:type="simple">50ecbc30-de75-5f07-bb6c-442fe16c068f</object-id><label>Figure 11.</label><caption><p>Habitats of <tp:taxon-name><tp:taxon-name-part taxon-name-part-type="subfamily">Latindiinae</tp:taxon-name-part></tp:taxon-name> from China <bold>A</bold> habitat of <italic><tp:taxon-name><tp:taxon-name-part taxon-name-part-type="genus" reg="Brachylatindia">Brachylatindia</tp:taxon-name-part> <tp:taxon-name-part taxon-name-part-type="species" reg="xui">xui</tp:taxon-name-part></tp:taxon-name></italic> gen. et sp. nov., Shangchayu, Chayu, Tibet <bold>B</bold> habitat of <italic><tp:taxon-name><tp:taxon-name-part taxon-name-part-type="genus" reg="Brachylatindia">Brachylatindia</tp:taxon-name-part></tp:taxon-name></italic> sp., Guxiang, Bomi, Tibet <bold>C–D</bold> habitat of <italic><tp:taxon-name><tp:taxon-name-part taxon-name-part-type="genus" reg="Beybienkonus">Beybienkonus</tp:taxon-name-part> <tp:taxon-name-part taxon-name-part-type="species" reg="acuticercus">acuticercus</tp:taxon-name-part></tp:taxon-name></italic> (Bey-Bienko, 1957), comb. nov., Motuo, Tibet <bold>D</bold> a living <italic><tp:taxon-name><tp:taxon-name-part taxon-name-part-type="genus" reg="Beybienkonus">B.</tp:taxon-name-part> <tp:taxon-name-part taxon-name-part-type="species" reg="acuticercus">acuticercus</tp:taxon-name-part></tp:taxon-name></italic> (Bey-Bienko, 1957), comb. nov., found in rotten wood. All photographs by Hao Xu.</p></caption><graphic xmlns:xlink="http://www.w3.org/1999/xlink" xlink:href="zookeys-867-023-g011.jpg" position="float" orientation="portrait" xlink:type="simple" id="oo_320903.jpg"><uri content-type="original_file" xlink:type="simple">https://binary.pensoft.net/fig/320903</uri></graphic></fig><fig id="F13" position="float" orientation="portrait"><object-id xmlns:xlink="http://www.w3.org/1999/xlink" content-type="doi" xlink:type="simple">10.3897/zookeys.867.35991.figure13</object-id><object-id xmlns:xlink="http://www.w3.org/1999/xlink" content-type="arpha" xlink:type="simple">6524e5d2-174a-5d35-aad5-47b46a5a8209</object-id><label>Figure 13.</label><caption><p>Distribution map of <tp:taxon-name><tp:taxon-name-part taxon-name-part-type="subfamily">Latindiinae</tp:taxon-name-part></tp:taxon-name> from Asia.</p></caption><graphic xmlns:xlink="http://www.w3.org/1999/xlink" xlink:href="zookeys-867-023-g013.jpg" position="float" orientation="portrait" xlink:type="simple" id="oo_320905.jpg"><uri content-type="original_file" xlink:type="simple">https://binary.pensoft.net/fig/320905</uri></graphic></fig></tp:treatment-sec></tp:taxon-treatment>
