# Supplementary material for: New and little known Latindiinae (Blattodea, Corydiidae) from China, with discussion of the Asian genera and species
Source: Zookeys. 2019 Jul 29;867:23–44. doi: 10.3897/zookeys.867.35991 (PMC6684561; doi:10.3897/zookeys.867.35991)
Supplement: XML Treatment for Beybienkonus [file zookeys.867.35991-treatment4.xml]

<!DOCTYPE tp:taxon-treatment
  PUBLIC "-//TaxonX//DTD Taxonomic Treatment Publishing DTD v0 20100105//EN" "tax-treatment-NSO.dtd">
<tp:taxon-treatment xmlns:tp="http://www.plazi.org/taxpub"><tp:treatment-meta><kwd-group><label>Taxon classification</label><kwd><named-content xmlns:xlink="http://www.w3.org/1999/xlink" content-type="kingdom">Animalia</named-content></kwd><kwd><named-content xmlns:xlink="http://www.w3.org/1999/xlink" content-type="order">Blattodea</named-content></kwd><kwd><named-content xmlns:xlink="http://www.w3.org/1999/xlink" content-type="family">Corydiidae</named-content></kwd></kwd-group><mixed-citation publication-type="journal"><person-group><name><surname>Qiu</surname><given-names>Lu</given-names></name><name><surname>Wang</surname><given-names>Zong-Qing</given-names></name><name><surname>Che</surname><given-names>Yan-Li</given-names></name></person-group><article-title>New and little known <tp:taxon-name><tp:taxon-name-part taxon-name-part-type="subfamily">Latindiinae</tp:taxon-name-part></tp:taxon-name> (<tp:taxon-name><tp:taxon-name-part taxon-name-part-type="order">Blattodea</tp:taxon-name-part></tp:taxon-name>, <tp:taxon-name><tp:taxon-name-part taxon-name-part-type="family">Corydiidae</tp:taxon-name-part></tp:taxon-name>) from China, with discussion of the Asian genera and species</article-title><source>Zookeys</source><day>29</day><month>7</month><year>2019</year><volume>867</volume><fpage>23</fpage><lpage>44</lpage><pub-id pub-id-type="doi">10.3897/zookeys.867.35991</pub-id></mixed-citation></tp:treatment-meta><tp:nomenclature><tp:taxon-name>
            <object-id xmlns:xlink="http://www.w3.org/1999/xlink" content-type="arpha" xlink:type="simple">e9117352-a06f-5d5e-86f0-5518a0a73b74</object-id>
            <tp:taxon-name-part taxon-name-part-type="genus" reg="Beybienkonus">Beybienkonus</tp:taxon-name-part>
            <object-id xmlns:xlink="http://www.w3.org/1999/xlink" content-type="zoobank" xlink:type="simple">http://zoobank.org/2108E9F0-AFE5-41CB-95BE-C829B30DCFE4</object-id>
          </tp:taxon-name><tp:taxon-status xmlns:xlink="http://www.w3.org/1999/xlink" xlink:type="simple">gen. nov.</tp:taxon-status></tp:nomenclature><tp:treatment-sec sec-type="type species" id="SECID0EYXAE"><title>Type species.</title><p><italic><tp:taxon-name><tp:taxon-name-part taxon-name-part-type="genus" reg="Beybienkonus">Beybienkonus</tp:taxon-name-part> <tp:taxon-name-part taxon-name-part-type="species" reg="acuticercus">acuticercus</tp:taxon-name-part></tp:taxon-name></italic> (Bey-Bienko, 1957) comb. nov.</p></tp:treatment-sec><tp:treatment-sec sec-type="diagnosis" id="SECID0EJYAE"><title>Diagnosis.</title><p>This new genus is unique by having two robust spines on each hind femur and one curved robust spine at the apex of each hind tibia in male. The hind legs of male are robust. Apex of each cercus with a long spine in both sexes. Both brachypterous and macropterous types are present in this genus.</p></tp:treatment-sec><tp:treatment-sec sec-type="description" id="SECID0EOYAE"><title>Generic description.</title><p>Body large for <tp:taxon-name><tp:taxon-name-part taxon-name-part-type="subfamily">Latindiinae</tp:taxon-name-part></tp:taxon-name>, smooth; both brachypterous and macropterous types are present.</p></tp:treatment-sec><tp:treatment-sec sec-type="Brachypterous male" id="SECID0EZYAE"><title>Brachypterous male.</title><p>Head longer than width, oval, vertex slightly exposed. Ocelli represented as two white spots. Pronotum semi-oval, smooth. Meso- and meta- notum slightly reduced, median not extended. Tegmina reduced, reaching up to half of abdomen; wing reduced, small and elongate (flightless). Front femur type C<sub>1</sub>; mid- and hind femora each with a spine at apex and two spines at apical portion of hind margin, the two spines of hind femur well developed, robust. Hind tibia with a robust long spine and a thin long spine at apex. Tarsomere 1 longer than the rest of tarsomeres combined. Pulvulli absent. Tarsal claws simple, symmetrical; arolia absent. Abdomen without tergal modification. Supra-anal plate narrowly triangular, with large hyaline area medially, apex with two rounded lobes; paraprocts simple; cerci smooth dorsad, setose ventrad, each with a long spine at apex. Subgenital plate symmetrical; styli simple, similar. Genitalia with small genital hook (L3), right phallomere large.</p></tp:treatment-sec><tp:treatment-sec sec-type="Macropterous male" id="SECID0EBZAE"><title>Macropterous male.</title><p>Unknown.</p></tp:treatment-sec><tp:treatment-sec sec-type="Brachypterous female" id="SECID0EGZAE"><title>Brachypterous female.</title><p>Similar to brachypterous male. Tegmina more reduced, not exceeding the half of abdomen, wing much more reduced, very small (flightless). Hind legs not as robust as male, spines normal, not enlarged. Supra-anal plate subtriangular, apex emarginated, margin setose, ventral surface setose. Subgenital plate valved, medial slit entire through the apex to the base.</p></tp:treatment-sec><tp:treatment-sec sec-type="Macropterous female" id="SECID0ELZAE"><title>Macropterous female.</title><p>Body relatively narrowed. Pronotum oval, small. Tegmina and wings fully developed exceeding the end of abdomen (capable of flight). The remaining characters similar to the brachypterous female.</p></tp:treatment-sec><tp:treatment-sec sec-type="distribution" id="SECID0EQZAE"><title>Geographical distribution.</title><p>China (Yunnan and Tibet).</p></tp:treatment-sec><tp:treatment-sec sec-type="etymology" id="SECID0EVZAE"><title>Etymology.</title><p>Named after Bey-Bienko G.Y., the Russian entomologist, who first reported the type species <italic><tp:taxon-name><tp:taxon-name-part taxon-name-part-type="genus" reg="Beybienkonus">Beybienkonus</tp:taxon-name-part> <tp:taxon-name-part taxon-name-part-type="species" reg="acuticercus">acuticercus</tp:taxon-name-part></tp:taxon-name></italic> (Bey-Bienko, 1957) comb. nov. from Yunnan, China.</p></tp:treatment-sec></tp:taxon-treatment>
