# Supplementary material for: New and little known Latindiinae (Blattodea, Corydiidae) from China, with discussion of the Asian genera and species
Source: Zookeys. 2019 Jul 29;867:23–44. doi: 10.3897/zookeys.867.35991 (PMC6684561; doi:10.3897/zookeys.867.35991)
Supplement: XML Treatment for Beybienkonus acuticercus [file zookeys.867.35991-treatment5.xml]

<!DOCTYPE tp:taxon-treatment
  PUBLIC "-//TaxonX//DTD Taxonomic Treatment Publishing DTD v0 20100105//EN" "tax-treatment-NSO.dtd">
<tp:taxon-treatment xmlns:tp="http://www.plazi.org/taxpub"><tp:treatment-meta><kwd-group><label>Taxon classification</label><kwd><named-content xmlns:xlink="http://www.w3.org/1999/xlink" content-type="kingdom">Animalia</named-content></kwd><kwd><named-content xmlns:xlink="http://www.w3.org/1999/xlink" content-type="order">Blattodea</named-content></kwd><kwd><named-content xmlns:xlink="http://www.w3.org/1999/xlink" content-type="family">Corydiidae</named-content></kwd></kwd-group><mixed-citation publication-type="journal"><person-group><name><surname>Qiu</surname><given-names>Lu</given-names></name><name><surname>Wang</surname><given-names>Zong-Qing</given-names></name><name><surname>Che</surname><given-names>Yan-Li</given-names></name></person-group><article-title>New and little known <tp:taxon-name><tp:taxon-name-part taxon-name-part-type="subfamily">Latindiinae</tp:taxon-name-part></tp:taxon-name> (<tp:taxon-name><tp:taxon-name-part taxon-name-part-type="order">Blattodea</tp:taxon-name-part></tp:taxon-name>, <tp:taxon-name><tp:taxon-name-part taxon-name-part-type="family">Corydiidae</tp:taxon-name-part></tp:taxon-name>) from China, with discussion of the Asian genera and species</article-title><source>Zookeys</source><day>29</day><month>7</month><year>2019</year><volume>867</volume><fpage>23</fpage><lpage>44</lpage><pub-id pub-id-type="doi">10.3897/zookeys.867.35991</pub-id></mixed-citation></tp:treatment-meta><tp:nomenclature><tp:taxon-name>
            <object-id xmlns:xlink="http://www.w3.org/1999/xlink" content-type="arpha" xlink:type="simple">8484df6c-9d4d-5d68-bf40-57ac93142903</object-id>
            <tp:taxon-name-part taxon-name-part-type="genus" reg="Beybienkonus">Beybienkonus</tp:taxon-name-part>
            <tp:taxon-name-part taxon-name-part-type="species" reg="acuticercus">acuticercus</tp:taxon-name-part>
          </tp:taxon-name><tp:taxon-authority>(Bey-Bienko, 1957)</tp:taxon-authority><tp:taxon-status xmlns:xlink="http://www.w3.org/1999/xlink" xlink:type="simple">comb. nov.</tp:taxon-status><xref ref-type="fig" rid="F6">Figs 6</xref><xref ref-type="fig" rid="F7">, 7</xref><xref ref-type="fig" rid="F8">, 8</xref><xref ref-type="fig" rid="F9">, 9</xref><xref ref-type="fig" rid="F10">, 10</xref><xref ref-type="fig" rid="F11">, 11C–F</xref><tp:nomenclature-citation-list><tp:nomenclature-citation><tp:taxon-name>
                <tp:taxon-name-part taxon-name-part-type="genus" reg="Ctenoneura">Ctenoneura</tp:taxon-name-part>
                <tp:taxon-name-part taxon-name-part-type="species" reg="acuticerca">acuticerca</tp:taxon-name-part>
              </tp:taxon-name><comment>Bey-Bienko, 1957: 896 (original description); <xref ref-type="bibr" rid="B11">Princis 1963</xref>: 101 (catalogue); <xref ref-type="bibr" rid="B14">Roth 1993</xref>: 87; <xref ref-type="bibr" rid="B6">Feng et al. 1997</xref>: 34 (catalogue); <xref ref-type="bibr" rid="B13">Qiu et al. 2017</xref>: 297.</comment></tp:nomenclature-citation></tp:nomenclature-citation-list></tp:nomenclature><tp:treatment-sec sec-type="material" id="SECID0EB4AE"><title>Material examined.</title><p><bold>CHINA: Yunnan</bold>: 5 males (brachypterous), 3 females (macropterous), 10 females (brachypterous), and more than 30 nymphs (under rearing): around Mangyun Township [芒允乡], Yingjiang County [盈江县], Dehong Prefecture [德宏景颇族自治州], <named-content xmlns:xlink="http://www.w3.org/1999/xlink" content-type="dwc:verbatimCoordinates" xlink:type="simple"><named-content content-type="geo-json" specific-use="{&#34;type&#34;:&#34;Point&#34;,&#34;coordinates&#34;:[97.750000,24.566667]}" id="NCID0EM4AE" xlink:type="simple">24°34'N, 97°45'E</named-content></named-content>, alt. ca. 800–1300 m, 27.II–11.III.2018, Gui-Chang Liu (local people) leg.; <bold>Tibet</bold>: 3 females (brachypterous): Gelin Village [格林村], Bengbeng Township [背崩乡], Medog County [墨脱县], Nyingchi City [林芝市], alt. 1600 m, 15.VII.2016, Hao Xu et Jian-Yue Qiu leg. (all in <abbrev xmlns:xlink="http://www.w3.org/1999/xlink" content-type="institution" xlink:title="Institute of Entomology, Southwest University, Chongqing, China" id="ABBRID0ET4AE" xlink:type="simple">SWU</abbrev>).</p></tp:treatment-sec><tp:treatment-sec sec-type="description" id="SECID0EY4AE"><title>Description.</title><p><bold>Brachypterous male. General</bold>: measurements (mm): body length (vertex to abdomen tip): 10.1–10.6, pronotum length (midline) × width (the widest points): 3.1–3.2 × 4.6–4.8, tegmen length: 4.9–5.1, tegmen width: 2.7–2.8. Size small, body smooth, brownish yellow (Fig. <xref ref-type="fig" rid="F6">6 A, B</xref>). <bold>Head</bold>: longer than width. Vertex slightly exposed under pronotum, convex, darker than the remaining part of head. Eyes small, wide apart; interocular space much greater than the distance between ocelli and antennal sockets. Ocelli represented as two white spots, situated above antennal sockets. Frons smooth, two brown spots situated between the lower parts of the antennal sockets. Antennal sockets small. Antennae dark brown, shorter than the body length (8.6–10.3 mm). Face smooth, large. Clypeus small, nearly trapezoidal, the edge between ante-clypeus and post-clypeus indistinct. Labrum small, sub-triangular. Maxillary palpi long (Fig. <xref ref-type="fig" rid="F8">8A</xref>). <bold>Pronotum</bold>: light brownish yellow, lateral parts sub-transparent. Smooth, surface without pubescence, but very sparsely with micro setae (can’t be observed by naked eyes, even easily overlooked under microscope). Shape semi-oval, widest at 1/4 from the base, hind angles round (Fig. <xref ref-type="fig" rid="F8">8B</xref>). <bold>Tegmina and wings</bold>: both reduced, flightless. Tegmen smooth, brown, reaches to the 4<sup>th</sup> or 5<sup>th</sup> tergum, nearly rectangular, apical portion slightly protruding, overall outline slightly rounded; venation simple. Wing small, elongate, curved, reaching the apex of 2<sup>nd</sup> or 3<sup>rd</sup> tergum (Figs <xref ref-type="fig" rid="F6">6A</xref>, <xref ref-type="fig" rid="F9">9C, D</xref>). <bold>Legs</bold>: smooth, brownish yellow, sparsely covered with short setae, hind legs robust. Front femur with a row of small spines at hind margin, ending with a long spine at apex (type C<sub>1</sub>) (Fig. <xref ref-type="fig" rid="F8">8F</xref>), while in middle and hind femur without row of spines at hind margin; in middle and hind legs, each femur with a long spine at anterior apex and two long spines at hind apex; in hind femur, the two spines at hind apex extremely robust and long. Tibia with a spinous protrusion at apex (small in front and middle tibiae, extremely long in hind tibia); surface of tibia normally with some long spines, the spines at tibial apex longer than the spines at tibial surface; in hind tibia, two of the apical spines extremely long (one is thin and straight, the other is robust and curved) (Fig. <xref ref-type="fig" rid="F8">8D</xref>). Tarsi covered with many spines; the length of tarsus 1 sub-equal to the total length of tarsus 2 to 5; tarsal claws normal, symmetrical, moderate in size; arolia absent (Fig. <xref ref-type="fig" rid="F8">8G</xref>). <bold>Abdomen</bold>: smooth, brownish, terga without modification, lateral margins with small spinous pubescence. Supra-anal plate (Fig. <xref ref-type="fig" rid="F10">10A</xref>) pubescent, narrowly triangular, apex with two rounded lobes; paraprocts simple; cerci long, smooth and without pubescence dorsally, with pubescent ventrally, apex with a very long and sharp spine (Fig. <xref ref-type="fig" rid="F8">8H, I</xref>). Subgenital plate simple, sparsely pubescent, base with rough setae laterally; styli slender (Fig. <xref ref-type="fig" rid="F10">10B</xref>). <bold>Genitalia: Left phallomere</bold>: L1 consists of two irregular sclerites, the dorsal one slice-like, the ventral one with three unequal-sized protrusions; L2 thick, straight; L3 small, curved, S-shaped; L4N simple, straight; L4M small, slice-like. <bold>Right phallomere</bold>: large. R3 and R1M elongate; R2 with two sclerites, the ventral one stout, irregularly rounded, the dorsal one extremely long, irregular, lays across the whole phallomere (Figs <xref ref-type="fig" rid="F10">10C–D</xref>).</p><fig id="F6" position="float" orientation="portrait"><object-id xmlns:xlink="http://www.w3.org/1999/xlink" content-type="doi" xlink:type="simple">10.3897/zookeys.867.35991.figure6</object-id><object-id xmlns:xlink="http://www.w3.org/1999/xlink" content-type="arpha" xlink:type="simple">231fe76c-631d-586c-9830-2f90d7a554e1</object-id><label>Figure 6.</label><caption><p><bold>A–D</bold><italic><tp:taxon-name><tp:taxon-name-part taxon-name-part-type="genus" reg="Beybienkonus">Beybienkonus</tp:taxon-name-part> <tp:taxon-name-part taxon-name-part-type="species" reg="acuticercus">acuticercus</tp:taxon-name-part></tp:taxon-name></italic> (Bey-Bienko, 1957), comb. nov., brachypterous individuals from Yunnan <bold>A</bold> male, dorsal view <bold>B</bold> same, ventral view <bold>C</bold> female, dorsal view <bold>D</bold> same, ventral view. Scale bar: 2 mm.</p></caption><graphic xmlns:xlink="http://www.w3.org/1999/xlink" xlink:href="zookeys-867-023-g006.jpg" position="float" orientation="portrait" xlink:type="simple" id="oo_320898.jpg"><uri content-type="original_file" xlink:type="simple">https://binary.pensoft.net/fig/320898</uri></graphic></fig><fig id="F7" position="float" orientation="portrait"><object-id xmlns:xlink="http://www.w3.org/1999/xlink" content-type="doi" xlink:type="simple">10.3897/zookeys.867.35991.figure7</object-id><object-id xmlns:xlink="http://www.w3.org/1999/xlink" content-type="arpha" xlink:type="simple">50c401c1-bac8-5212-a702-32f94da191af</object-id><label>Figure 7.</label><caption><p><bold>A–B</bold><italic><tp:taxon-name><tp:taxon-name-part taxon-name-part-type="genus" reg="Beybienkonus">Beybienkonus</tp:taxon-name-part> <tp:taxon-name-part taxon-name-part-type="species" reg="acuticercus">acuticercus</tp:taxon-name-part></tp:taxon-name></italic> (Bey-Bienko, 1957), comb. nov., macropterous female from Yunnan <bold>A</bold> dorsal view <bold>B</bold> ventral view. Scale bar: 2 mm.</p></caption><graphic xmlns:xlink="http://www.w3.org/1999/xlink" xlink:href="zookeys-867-023-g007.jpg" position="float" orientation="portrait" xlink:type="simple" id="oo_320899.jpg"><uri content-type="original_file" xlink:type="simple">https://binary.pensoft.net/fig/320899</uri></graphic></fig><fig id="F8" position="float" orientation="portrait"><object-id xmlns:xlink="http://www.w3.org/1999/xlink" content-type="doi" xlink:type="simple">10.3897/zookeys.867.35991.figure8</object-id><object-id xmlns:xlink="http://www.w3.org/1999/xlink" content-type="arpha" xlink:type="simple">78f042a3-9ec0-5004-8caf-ee7d731549ca</object-id><label>Figure 8.</label><caption><p><italic><tp:taxon-name><tp:taxon-name-part taxon-name-part-type="genus" reg="Beybienkonus">Beybienkonus</tp:taxon-name-part> <tp:taxon-name-part taxon-name-part-type="species" reg="acuticercus">acuticercus</tp:taxon-name-part></tp:taxon-name></italic> (Bey-Bienko, 1957), comb. nov., individuals from Yunnan <bold>A</bold> head, brachypterous male, ventral view <bold>B</bold> pronotum, brachypterous male, dorsal view <bold>C</bold> pronotum, macropterous female, dorsal view <bold>D</bold> part of the hind leg, male <bold>E</bold> part of the hind leg, female <bold>F</bold> front femur, male <bold>G</bold> tarsal claw, male <bold>H</bold> cercus, male, dorsal view <bold>I</bold> cercus, male, ventral view. Scale bars: 0.5 mm.</p></caption><graphic xmlns:xlink="http://www.w3.org/1999/xlink" xlink:href="zookeys-867-023-g008.jpg" position="float" orientation="portrait" xlink:type="simple" id="oo_320900.jpg"><uri content-type="original_file" xlink:type="simple">https://binary.pensoft.net/fig/320900</uri></graphic></fig></tp:treatment-sec><tp:treatment-sec sec-type="Brachypterous female" id="SECID0ETDAG"><title>Brachypterous female.</title><p>Measurements (mm): body length: 8.9–10.5, pronotum length × width: 3.0–3.2 × 4.5–4.7, tegmen length: 4.4–4.7, tegmen width: 2.5–2.7. Generally similar to the brachypterous male, but eyes slightly smaller than that of the male, antennae shorter than the body length (Fig. <xref ref-type="fig" rid="F6">6C, D</xref>). Tegmen shorter, apex truncated, only reaching half of the 3<sup>rd</sup> or 4<sup>th</sup> tergum; wing much more reduced, only reaching the 1<sup>st</sup> tergum; venation simple (Fig. <xref ref-type="fig" rid="F9">9E, F</xref>). Spines on legs normal, not elongated or enlarged (Fig. <xref ref-type="fig" rid="F8">8E</xref>). Supra-anal plate trapezoid-shaped, apex rounded, median slightly concaved, margin and ventral surface setose (Fig. <xref ref-type="fig" rid="F10">10E</xref>). Subgenital plate valved (Fig. <xref ref-type="fig" rid="F10">10F</xref>).</p><fig id="F9" position="float" orientation="portrait"><object-id xmlns:xlink="http://www.w3.org/1999/xlink" content-type="doi" xlink:type="simple">10.3897/zookeys.867.35991.figure9</object-id><object-id xmlns:xlink="http://www.w3.org/1999/xlink" content-type="arpha" xlink:type="simple">1de63901-739a-5964-850b-2fa9c8c27d30</object-id><label>Figure 9.</label><caption><p>Tegmina and wings of <italic><tp:taxon-name><tp:taxon-name-part taxon-name-part-type="genus" reg="Beybienkonus">Beybienkonus</tp:taxon-name-part> <tp:taxon-name-part taxon-name-part-type="species" reg="acuticercus">acuticercus</tp:taxon-name-part></tp:taxon-name></italic> (Bey-Bienko, 1957), comb. nov., individuals from Yunnan <bold>A</bold> tegmen, macropterous female <bold>B</bold> wing, macropterous female <bold>C</bold> tegmen, brachypterous male <bold>D</bold> wing, brachypterous male <bold>E</bold> tegmen, brachypterous female <bold>F</bold> wing, brachypterous female. Scale bars: 0.5 mm.</p></caption><graphic xmlns:xlink="http://www.w3.org/1999/xlink" xlink:href="zookeys-867-023-g009.jpg" position="float" orientation="portrait" xlink:type="simple" id="oo_320901.jpg"><uri content-type="original_file" xlink:type="simple">https://binary.pensoft.net/fig/320901</uri></graphic></fig><fig id="F10" position="float" orientation="portrait"><object-id xmlns:xlink="http://www.w3.org/1999/xlink" content-type="doi" xlink:type="simple">10.3897/zookeys.867.35991.figure10</object-id><object-id xmlns:xlink="http://www.w3.org/1999/xlink" content-type="arpha" xlink:type="simple">2bc97980-13bf-5783-9ac4-0dfa2429273d</object-id><label>Figure 10.</label><caption><p><italic><tp:taxon-name><tp:taxon-name-part taxon-name-part-type="genus" reg="Beybienkonus">Beybienkonus</tp:taxon-name-part> <tp:taxon-name-part taxon-name-part-type="species" reg="acuticercus">acuticercus</tp:taxon-name-part></tp:taxon-name></italic> (Bey-Bienko, 1957), comb. nov., individuals from Yunnan <bold>A</bold> supra-anal plate, male, ventral view <bold>B</bold> subgenital plate, male, ventral view <bold>C</bold> genitalia, male, original position <bold>D</bold> genitalia, male (dissected) <bold>E</bold> supra-anal plate, female, dorsal view <bold>F</bold> subgenital plate, female, ventral view. Scale bars: 0.5 mm.</p></caption><graphic xmlns:xlink="http://www.w3.org/1999/xlink" xlink:href="zookeys-867-023-g010.jpg" position="float" orientation="portrait" xlink:type="simple" id="oo_320902.jpg"><uri content-type="original_file" xlink:type="simple">https://binary.pensoft.net/fig/320902</uri></graphic></fig><fig id="F11" position="float" orientation="portrait"><object-id xmlns:xlink="http://www.w3.org/1999/xlink" content-type="doi" xlink:type="simple">10.3897/zookeys.867.35991.figure11</object-id><object-id xmlns:xlink="http://www.w3.org/1999/xlink" content-type="arpha" xlink:type="simple">50ecbc30-de75-5f07-bb6c-442fe16c068f</object-id><label>Figure 11.</label><caption><p>Habitats of <tp:taxon-name><tp:taxon-name-part taxon-name-part-type="subfamily">Latindiinae</tp:taxon-name-part></tp:taxon-name> from China <bold>A</bold> habitat of <italic><tp:taxon-name><tp:taxon-name-part taxon-name-part-type="genus" reg="Brachylatindia">Brachylatindia</tp:taxon-name-part> <tp:taxon-name-part taxon-name-part-type="species" reg="xui">xui</tp:taxon-name-part></tp:taxon-name></italic> gen. et sp. nov., Shangchayu, Chayu, Tibet <bold>B</bold> habitat of <italic><tp:taxon-name><tp:taxon-name-part taxon-name-part-type="genus" reg="Brachylatindia">Brachylatindia</tp:taxon-name-part></tp:taxon-name></italic> sp., Guxiang, Bomi, Tibet <bold>C–D</bold> habitat of <italic><tp:taxon-name><tp:taxon-name-part taxon-name-part-type="genus" reg="Beybienkonus">Beybienkonus</tp:taxon-name-part> <tp:taxon-name-part taxon-name-part-type="species" reg="acuticercus">acuticercus</tp:taxon-name-part></tp:taxon-name></italic> (Bey-Bienko, 1957), comb. nov., Motuo, Tibet <bold>D</bold> a living <italic><tp:taxon-name><tp:taxon-name-part taxon-name-part-type="genus" reg="Beybienkonus">B.</tp:taxon-name-part> <tp:taxon-name-part taxon-name-part-type="species" reg="acuticercus">acuticercus</tp:taxon-name-part></tp:taxon-name></italic> (Bey-Bienko, 1957), comb. nov., found in rotten wood. All photographs by Hao Xu.</p></caption><graphic xmlns:xlink="http://www.w3.org/1999/xlink" xlink:href="zookeys-867-023-g011.jpg" position="float" orientation="portrait" xlink:type="simple" id="oo_320903.jpg"><uri content-type="original_file" xlink:type="simple">https://binary.pensoft.net/fig/320903</uri></graphic></fig></tp:treatment-sec><tp:treatment-sec sec-type="Macropterous male" id="SECID0E4IAG"><title>Macropterous male.</title><p>Unknown.</p></tp:treatment-sec><tp:treatment-sec sec-type="Macropterous female" id="SECID0ECJAG"><title>Macropterous female.</title><p>Measurements (mm): body length: 9.2–9.4, total length: 10.9–12.5, pronotum length × width: 2.3–2.6 × 3.2–3.6, tegmen length: 8.9–10.1, tegmen width: 2.9–3.1 (Figs <xref ref-type="fig" rid="F7">7A–B</xref>). Head and legs the same as the brachypterous females. Pronotum sub-oval, wider than long, hind margin slightly truncated (Fig. <xref ref-type="fig" rid="F8">8C</xref>). Tegmina and wings fully developed. Tegmen with a thick and simple ScP, ScP area articulated with many small veins; R with four branches; M with two long branches that are parallel with the main vein; CuA bifurcated at basal half, near the middle, an isolated vein present, with many articulated cross veins connecting it with the main vein of CuA. Wing with a single ScP and RA; RP simple, with many thin veins; M bifurcated medially; CuA with four curved and parallel branches; CuP and Pcu simple (Fig. <xref ref-type="fig" rid="F9">9A, B</xref>). Abdomen slightly narrower than the brachypterous female.</p></tp:treatment-sec><tp:treatment-sec sec-type="Nymph" id="SECID0EUJAG"><title>Nymph.</title><p>Large nymphs light brownish yellow, sub-transparent, densely pubescent (Fig. <xref ref-type="fig" rid="F12">12A</xref>).</p></tp:treatment-sec><tp:treatment-sec sec-type="Ootheca" id="SECID0E5JAG"><title>Ootheca.</title><p>Flat, rounded, with only two eggs, dense serrations present at the keel (Fig. <xref ref-type="fig" rid="F12">12D</xref>).</p></tp:treatment-sec><tp:treatment-sec sec-type="natural history" id="SECID0EIKAG"><title>Natural history.</title><p>Individuals were captured from rotten wood, or under the barks of the rotten wood (Fig. <xref ref-type="fig" rid="F11">11C, D</xref>). Under the lab condition, individuals can feed on bread crumbs and apple pieces; one can prevent the others from grabbing its food by kicking (by the strong hind legs), or fast running away with food (food were carried by front legs). Females were noticed producing oothecae in April (Fig. <xref ref-type="fig" rid="F12">12C</xref>), the nymphs were very fast hatched around 10–15 days.</p><fig id="F12" position="float" orientation="portrait"><object-id xmlns:xlink="http://www.w3.org/1999/xlink" content-type="doi" xlink:type="simple">10.3897/zookeys.867.35991.figure12</object-id><object-id xmlns:xlink="http://www.w3.org/1999/xlink" content-type="arpha" xlink:type="simple">3fd8baa4-0839-59ce-94dc-e43ea9f3890e</object-id><label>Figure 12.</label><caption><p><italic><tp:taxon-name><tp:taxon-name-part taxon-name-part-type="genus" reg="Beybienkonus">Beybienkonus</tp:taxon-name-part> <tp:taxon-name-part taxon-name-part-type="species" reg="acuticercus">acuticercus</tp:taxon-name-part></tp:taxon-name></italic> (Bey-Bienko, 1957), comb. nov. from Yingjiang, Yunnan, under lab conditions <bold>A</bold> nymphs <bold>B</bold> macropterous and brachypterous females. <bold>C</bold> brachypterous female with ootheca (black arrow indicated) <bold>D</bold> ootheca. Scale bar: 0.5 mm. All photographs by Lu Qiu.</p></caption><graphic xmlns:xlink="http://www.w3.org/1999/xlink" xlink:href="zookeys-867-023-g012.jpg" position="float" orientation="portrait" xlink:type="simple" id="oo_320904.jpg"><uri content-type="original_file" xlink:type="simple">https://binary.pensoft.net/fig/320904</uri></graphic></fig></tp:treatment-sec><tp:treatment-sec sec-type="distribution" id="SECID0EWLAG"><title>Distribution.</title><p>China (Yunnan and Tibet) (Fig. <xref ref-type="fig" rid="F13">13</xref>).</p><fig id="F13" position="float" orientation="portrait"><object-id xmlns:xlink="http://www.w3.org/1999/xlink" content-type="doi" xlink:type="simple">10.3897/zookeys.867.35991.figure13</object-id><object-id xmlns:xlink="http://www.w3.org/1999/xlink" content-type="arpha" xlink:type="simple">6524e5d2-174a-5d35-aad5-47b46a5a8209</object-id><label>Figure 13.</label><caption><p>Distribution map of <tp:taxon-name><tp:taxon-name-part taxon-name-part-type="subfamily">Latindiinae</tp:taxon-name-part></tp:taxon-name> from Asia.</p></caption><graphic xmlns:xlink="http://www.w3.org/1999/xlink" xlink:href="zookeys-867-023-g013.jpg" position="float" orientation="portrait" xlink:type="simple" id="oo_320905.jpg"><uri content-type="original_file" xlink:type="simple">https://binary.pensoft.net/fig/320905</uri></graphic></fig></tp:treatment-sec><tp:treatment-sec sec-type="remarks" id="SECID0ESMAG"><title>Remarks.</title><p><xref ref-type="bibr" rid="B2">Bey-Bienko (1957)</xref> described <italic><tp:taxon-name><tp:taxon-name-part taxon-name-part-type="genus" reg="Ctenoneura">Ctenoneura</tp:taxon-name-part> <tp:taxon-name-part taxon-name-part-type="species" reg="acuticerca">acuticerca</tp:taxon-name-part></tp:taxon-name></italic> based on two females from Yunnan, China. From the original description, <italic><tp:taxon-name><tp:taxon-name-part taxon-name-part-type="genus" reg="Ctenoneura">C.</tp:taxon-name-part> <tp:taxon-name-part taxon-name-part-type="species" reg="acuticerca">acuticerca</tp:taxon-name-part></tp:taxon-name></italic> is characterised by the smooth pronotum, absence of intercalary vein and arolia, triangular supra-anal plate with emarginate, valvular subgenital plate, and cerci with a large spine apically. <xref ref-type="bibr" rid="B2">Bey-Bienko (1957)</xref> himself had indicated <italic><tp:taxon-name><tp:taxon-name-part taxon-name-part-type="genus" reg="Ctenoneura">C.</tp:taxon-name-part> <tp:taxon-name-part taxon-name-part-type="species" reg="acuticerca">acuticerca</tp:taxon-name-part></tp:taxon-name></italic> is related to <italic><tp:taxon-name><tp:taxon-name-part taxon-name-part-type="genus" reg="Ctenoneura">Ctenoneura</tp:taxon-name-part> <tp:taxon-name-part taxon-name-part-type="species" reg="aberrans">aberrans</tp:taxon-name-part></tp:taxon-name></italic> Hanitsch, 1928. However, <italic><tp:taxon-name><tp:taxon-name-part taxon-name-part-type="genus" reg="Ctenoneura">C.</tp:taxon-name-part> <tp:taxon-name-part taxon-name-part-type="species" reg="aberrans">aberrans</tp:taxon-name-part></tp:taxon-name></italic> had been moved to genus <italic><tp:taxon-name><tp:taxon-name-part taxon-name-part-type="genus" reg="Homopteroidea">Homopteroidea</tp:taxon-name-part></tp:taxon-name></italic> since this species is quite different from <italic><tp:taxon-name><tp:taxon-name-part taxon-name-part-type="genus" reg="Ctenoneura">Ctenoneura</tp:taxon-name-part></tp:taxon-name></italic> (<xref ref-type="bibr" rid="B15">Roth 1995a</xref>). Later, <xref ref-type="bibr" rid="B13">Qiu et al. (2017)</xref> doubted <italic><tp:taxon-name><tp:taxon-name-part taxon-name-part-type="genus" reg="Ctenoneura">C.</tp:taxon-name-part> <tp:taxon-name-part taxon-name-part-type="species" reg="acuticerca">acuticerca</tp:taxon-name-part></tp:taxon-name></italic> Bey-Bienko, 1957 to be a <italic><tp:taxon-name><tp:taxon-name-part taxon-name-part-type="genus" reg="Ctenoneura">Ctenoneura</tp:taxon-name-part></tp:taxon-name></italic> species according to the absent intercalary vein and arolia, and the female <italic><tp:taxon-name><tp:taxon-name-part taxon-name-part-type="genus" reg="Ctenoneura">Ctenoneura</tp:taxon-name-part></tp:taxon-name></italic> was found to be apterous. However, due to no specimens of <italic><tp:taxon-name><tp:taxon-name-part taxon-name-part-type="genus" reg="Ctenoneura">Ctenoneura</tp:taxon-name-part> <tp:taxon-name-part taxon-name-part-type="species" reg="acuticerca">acuticerca</tp:taxon-name-part></tp:taxon-name></italic> being available, the problem remained unsolved.</p><p>Recently we obtained abundant living individuals of <italic><tp:taxon-name><tp:taxon-name-part taxon-name-part-type="genus" reg="Ctenoneura">Ctenoneura</tp:taxon-name-part> <tp:taxon-name-part taxon-name-part-type="species" reg="acuticerca">acuticerca</tp:taxon-name-part></tp:taxon-name></italic> from Yingjiang, Yunnan. These roaches were captured from the same locality in the rotten woods. We noticed that this species displays polymorphism. Most individuals are brachypterous, while individuals were very rarely macropterous in the material we examined (Fig. <xref ref-type="fig" rid="F12">12B</xref>). We compared the brachypterous and macropterous individuals both by morphological features and the COI sequences (one brachypterous male, one brachypterous female and one macropterous female were sequenced, GenBank access numbers <ext-link xmlns:xlink="http://www.w3.org/1999/xlink" ext-link-type="gen" xlink:href="MN116497" xlink:type="simple">MN116497</ext-link>, <ext-link xmlns:xlink="http://www.w3.org/1999/xlink" ext-link-type="gen" xlink:href="MN116498" xlink:type="simple">MN116498</ext-link> and <ext-link xmlns:xlink="http://www.w3.org/1999/xlink" ext-link-type="gen" xlink:href="MN116500" xlink:type="simple">MN116500</ext-link>, respectively). Both results showed that the brachypterous and the macropterous individuals are conspecific: 1) morphologically, the brachypterous individuals and the macropterous individuals show no differences but in the shape of pronotum and the length of tegmina and wings; and 2) the divergence of COI sequences between the brachypterous male and the macropterous female is 0%, and the divergence between the brachypterous female and the macropterous female is 0.2%. Thus, we confirmed the brachypterous and the macropterous individuals are the same species. Meanwhile, we also sequenced one of the Tibetan specimens by COI (GenBank access number <ext-link xmlns:xlink="http://www.w3.org/1999/xlink" ext-link-type="gen" xlink:href="MN116495" xlink:type="simple">MN116495</ext-link>), and found the divergence between the Tibetan specimen and the Yunnan specimen is only 4.3%–4.4%. Thus, we can confirm that the Tibet individuals are conspecific with the Yunnan individuals.</p><p>After a carefully study of <italic><tp:taxon-name><tp:taxon-name-part taxon-name-part-type="genus" reg="Ctenoneura">Ctenoneura</tp:taxon-name-part> <tp:taxon-name-part taxon-name-part-type="species" reg="acuticerca">acuticerca</tp:taxon-name-part></tp:taxon-name></italic>, we readily confirmed that this species should be excluded from the genus <italic><tp:taxon-name><tp:taxon-name-part taxon-name-part-type="genus" reg="Ctenoneura">Ctenoneura</tp:taxon-name-part></tp:taxon-name></italic> by the winged female, the complex male genitalia with genital hook, and the simplified venation without intercalary vein; and it does not belong to any of the other genera in <tp:taxon-name><tp:taxon-name-part taxon-name-part-type="family">Corydiidae</tp:taxon-name-part></tp:taxon-name>. We herein establish genus <italic><tp:taxon-name><tp:taxon-name-part taxon-name-part-type="genus" reg="Beybienkonus">Beybienkonus</tp:taxon-name-part></tp:taxon-name></italic> gen. nov. to accommodate <italic><tp:taxon-name><tp:taxon-name-part taxon-name-part-type="genus" reg="Ctenoneura">C.</tp:taxon-name-part> <tp:taxon-name-part taxon-name-part-type="species" reg="acuticerca">acuticerca</tp:taxon-name-part></tp:taxon-name></italic>. Thus, <italic><tp:taxon-name><tp:taxon-name-part taxon-name-part-type="genus" reg="Beybienkonus">Beybienkonus</tp:taxon-name-part> <tp:taxon-name-part taxon-name-part-type="species" reg="acuticercus">acuticercus</tp:taxon-name-part></tp:taxon-name></italic> (Bey-Bienko, 1957), comb. nov. is proposed.</p></tp:treatment-sec><ref-list><ref id="B11"><mixed-citation xmlns:xlink="http://www.w3.org/1999/xlink" xlink:type="simple"><person-group><name name-style="western"><surname>Princis</surname><given-names>K</given-names></name></person-group> (<year>1963</year>) <article-title><tp:taxon-name><tp:taxon-name-part taxon-name-part-type="order">Blattariae</tp:taxon-name-part></tp:taxon-name>: Suborde <tp:taxon-name><tp:taxon-name-part taxon-name-part-type="superfamily">Polyphagoidea</tp:taxon-name-part></tp:taxon-name>: Fam.: <tp:taxon-name><tp:taxon-name-part taxon-name-part-type="family">Homoeogamiidae</tp:taxon-name-part></tp:taxon-name>, <tp:taxon-name><tp:taxon-name-part taxon-name-part-type="family">Euthyrrhaphidae</tp:taxon-name-part></tp:taxon-name>, <tp:taxon-name><tp:taxon-name-part taxon-name-part-type="family">Latindiidae</tp:taxon-name-part></tp:taxon-name>, <tp:taxon-name><tp:taxon-name-part taxon-name-part-type="family">Anacompsidae</tp:taxon-name-part></tp:taxon-name>, <tp:taxon-name><tp:taxon-name-part taxon-name-part-type="family">Atticolidae</tp:taxon-name-part></tp:taxon-name>, <tp:taxon-name><tp:taxon-name-part taxon-name-part-type="family">Attaphilidae</tp:taxon-name-part></tp:taxon-name>; Subordo <tp:taxon-name><tp:taxon-name-part taxon-name-part-type="superfamily">Blaberoidea</tp:taxon-name-part></tp:taxon-name>: Fam. <tp:taxon-name><tp:taxon-name-part taxon-name-part-type="family">Blaberidae</tp:taxon-name-part></tp:taxon-name>.</article-title> In: <person-group><name name-style="western"><surname>Beier</surname><given-names>M</given-names></name></person-group> (<role>Ed.</role>) <issue-title>Orthopterorum Catalogus.</issue-title><source>Pars 4. Uitgeverij Dr. W. Junk, ’s-Gravenhage</source>, <fpage>77</fpage>–<lpage>172</lpage>.</mixed-citation></ref><ref id="B14"><mixed-citation xmlns:xlink="http://www.w3.org/1999/xlink" xlink:type="simple"><person-group><name name-style="western"><surname>Roth</surname><given-names>LM</given-names></name></person-group> (<year>1993</year>) <article-title>Revision of the cockroach genus <italic><tp:taxon-name><tp:taxon-name-part taxon-name-part-type="genus">Ctenoneura</tp:taxon-name-part></tp:taxon-name></italic> Hanitsch (<tp:taxon-name><tp:taxon-name-part taxon-name-part-type="suborder">Blattaria</tp:taxon-name-part></tp:taxon-name>, <tp:taxon-name><tp:taxon-name-part taxon-name-part-type="family">Polyphagidae</tp:taxon-name-part></tp:taxon-name>).</article-title><source>Tijdschrift voor Entomologie</source><volume>136</volume>: <fpage>83</fpage>–<lpage>109</lpage>.</mixed-citation></ref><ref id="B6"><mixed-citation xmlns:xlink="http://www.w3.org/1999/xlink" xlink:type="simple"><person-group><name name-style="western"><surname>Feng</surname><given-names>PZ</given-names></name><name name-style="western"><surname>Guo</surname><given-names>YY</given-names></name><name name-style="western"><surname>Woo</surname><given-names>FC</given-names></name></person-group> (<year>1997</year>) Cockroaches of China, Species and Control. China Science &amp; Technology Press, 206 pp.</mixed-citation></ref><ref id="B13"><mixed-citation xmlns:xlink="http://www.w3.org/1999/xlink" xlink:type="simple"><person-group><name name-style="western"><surname>Qiu</surname><given-names>L</given-names></name><name name-style="western"><surname>Che</surname><given-names>YL</given-names></name><name name-style="western"><surname>Wang</surname><given-names>ZQ</given-names></name></person-group> (<year>2017</year>) <article-title>Contribution to the cockroach genus <italic><tp:taxon-name><tp:taxon-name-part taxon-name-part-type="genus">Ctenoneura</tp:taxon-name-part></tp:taxon-name></italic> Hanitsch, 1925 (<tp:taxon-name><tp:taxon-name-part taxon-name-part-type="order">Blattodea</tp:taxon-name-part></tp:taxon-name>: <tp:taxon-name><tp:taxon-name-part taxon-name-part-type="superfamily">Corydioidea</tp:taxon-name-part></tp:taxon-name>: <tp:taxon-name><tp:taxon-name-part taxon-name-part-type="family">Corydiidae</tp:taxon-name-part></tp:taxon-name>) with descriptions of seven new species from China.</article-title><source>Zootaxa</source><volume>4237</volume>(<issue>2</issue>): <fpage>265</fpage>–<lpage>299</lpage>. <ext-link xlink:type="simple" ext-link-type="doi" xlink:href="10.11646/zootaxa.4237.2.3">https://doi.org/10.11646/zootaxa.4237.2.3</ext-link></mixed-citation></ref><ref id="B2"><mixed-citation xmlns:xlink="http://www.w3.org/1999/xlink" xlink:type="simple"><person-group><name name-style="western"><surname>Bey-Bienko</surname><given-names>GY</given-names></name></person-group> (<year>1957</year>) <article-title><tp:taxon-name><tp:taxon-name-part taxon-name-part-type="superfamily">Blattoidea</tp:taxon-name-part></tp:taxon-name> of Szechuan and Yunnan. Communication I.</article-title><source>Entomologicheskoe Obozrenie</source><volume>36</volume>: <fpage>895</fpage>–<lpage>915</lpage>.</mixed-citation></ref><ref id="B15"><mixed-citation xmlns:xlink="http://www.w3.org/1999/xlink" xlink:type="simple"><person-group><name name-style="western"><surname>Roth</surname><given-names>LM</given-names></name></person-group> (<year>1995a</year>) <article-title>Revision of the cockroach genus <italic><tp:taxon-name><tp:taxon-name-part taxon-name-part-type="genus">Homopteroidea</tp:taxon-name-part></tp:taxon-name></italic> Shelford (<tp:taxon-name><tp:taxon-name-part taxon-name-part-type="suborder">Blattaria</tp:taxon-name-part></tp:taxon-name>, <tp:taxon-name><tp:taxon-name-part taxon-name-part-type="family">Polyphagidae</tp:taxon-name-part></tp:taxon-name>).</article-title><source>Tijdschrift voor Entomologie</source><volume>138</volume>: <fpage>103</fpage>–<lpage>116</lpage>.</mixed-citation></ref></ref-list></tp:taxon-treatment>
